# Supplementary material for: Molecular breeding in Brassica for salt tolerance: importance of microsatellite (SSR) markers for molecular breeding in Brassica
Source: Front Plant Sci. 2015 Sep 4;6:688. doi: 10.3389/fpls.2015.00688 (PMC4559640; doi:10.3389/fpls.2015.00688)
Supplement: Supplementary file 1 [file Data_Sheet_1.XLSX]

## Sheet: Sheet1
Supplementary Table 1. : Microsatellite sequence from the genome of B. rapa, B. oleracea, B. napus (Shi et al. 2014) and A.thaliana(Arabidopsis Genome Initiative, 2000). A.thaliana microsatellite sequence was found from using msatcommander software(Faircloth, 2007).
Repeats	Motifs	B. napus	B. oleracea	B. rapa	A. thaliana
Mono	A	1432867 (22.2)	780171 (22.5)	428733 (18.7)	13434 (42.7)
	C	43072 (0.7)	57933 (1.7)	30235 (1.3)	216 (0.7)
Di	AC	104648 (1.6)	50220 (1.4)	37124 (1.6)	852 (2.7)
	AG	688124 (10.7)	322438 (9.3)	364004 (15.9)	2034 (6.5)
	AT	996518 (15.5)	596070 (17.2)	350590 (15.3)	4544 (14.4)
	CG	462 (0)	218 (0)	192 (0)	3 (0)
Tri	AAC	134592 (2.1)	66705 (1.9)	49146 (2.1)	1435 (4.6)
	AAG	408264 (6.3)	212973 (6.1)	139239 (6.1)	3304 (10.5)
	AAT	268956 (4.2)	145056 (4.2)	93240 (4.1)	717 (2.3)
	ACC	79137 (1.2)	37155 (1.1)	28908 (1.3)	611 (1.9)
	ACG	18795 (0.3)	8787 (0.3)	8076 (0.4)	411 (1.3)
	ACT	23265 (0.4)	10968 (0.3)	8874 (0.4)	120 (0.4)
	AGC	38379 (0.6)	18507 (0.5)	15039 (0.7)	509 (1.6)
	AGG	115494 (1.8)	74763 (2.2)	45084 (2)	677 (2.2)
	ATC	170151 (2.6)	85047 (2.4)	63213 (2.8)	1633 (5.2)
	CCG	20139 (0.3)	10203 (0.3)	8220 (0.4)	62 (0.2)
Tetra	AAAC	121768 (1.9)	59076 (1.7)	41960 (1.8)	73 (0.2)
	AAAG	136204 (2.1)	72224 (2.1)	44608 (1.9)	94 (0.3)
	AAAT	425080 (6.6)	236560 (6.8)	152776 (6.7)	98 (0.3)
	AACC	13968 (0.2)	7000 (0.2)	5184 (0.2)	10 (0)
	AACG	3520 (0.1)	1828 (0.1)	1232 (0.1)	5 (0)
	AACT	24148 (0.4)	14248 (0.4)	7616 (0.3)	6 (0)
	AAGC	15104 (0.2)	7388 (0.2)	4976 (0.2)	5 (0)
	AAGG	17984 (0.3)	8576 (0.2)	6224 (0.3)	7 (0)
	AAGT	6140 (0.1)	3244 (0.1)	2632 (0.1)	1 (0)
	AATC	63884 (1)	36908 (1.1)	14368 (0.6)	47 (0.1)
	AATG	32504 (0.5)	17792 (0.5)	9388 (0.4)	40 (0.1)
	AATT	98224 (1.5)	51416 (1.5)	31108 (1.4)	24 (0.1)
	ACAG	6284 (0.1)	2936 (0.1)	1724 (0.1)	1 (0)
	ACAT	29872 (0.5)	15780 (0.5)	11788 (0.5)	16 (0.1)
	ACCC	2796 (0)	1660 (0)	1112 (0)	1 (0)
	ACCG	1140 (0)	572 (0)	296 (0)	0 (0)
	ACCT	2116 (0)	1216 (0)	768 (0)	0 (0)
	ACGC	1316 (0)	684 (0)	656 (0)	0 (0)
	ACGG	5712 (0.1)	484 (0)	584 (0)	1 (0)
	ACGT	2072 (0)	1052 (0)	956 (0)	1 (0)
	ACTC	9304 (0.1)	4856 (0.1)	3976 (0.2)	3 (0)
	ACTG	1868 (0)	936 (0)	744 (0)	1 (0)
	AGAT	39524 (0.6)	19508 (0.6)	13284 (0.6)	8 (0)
	AGCC	1388 (0)	724 (0)	576 (0)	0 (0)
	AGCG	3256 (0.1)	1728 (0)	788 (0)	0 (0)
	AGCT	3476 (0.1)	1860 (0.1)	1472 (0.1)	0 (0)
	AGGC	824 (0)	448 (0)	416 (0)	0 (0)
	AGGG	9524 (0.1)	4572 (0.1)	3884 (0.2)	0 (0)
	ATCC	9160 (0.1)	4280 (0.1)	2948 (0.1)	6 (0)
	ATCG	48548 (0.8)	22928 (0.7)	4404 (0.2)	6 (0)
	ATGC	11036 (0.2)	5308 (0.2)	4016 (0.2)	8 (0)
	CCCG	376 (0)	456 (0)	156 (0)	0 (0)
	CCGG	376 (0)	204 (0)	48 (0)	0 (0)
Penta	AAAAC	38280 (0.6)	18715 (0.5)	13905 (0.6)	34 (0.1)
	AAAAG	36820 (0.6)	18260 (0.5)	10675 (0.5)	25 (0.1)
	AAAAT	118030 (1.8)	67905 (2)	42920 (1.9)	14 (0)
	AAACC	20290 (0.3)	11325 (0.3)	7850 (0.3)	10 (0)
	AAACG	1080 (0)	645 (0)	345 (0)	4 (0)
	AAACT	4055 (0.1)	2050 (0.1)	1345 (0.1)	2 (0)
	AAAGC	2980 (0)	1290 (0)	1045 (0)	6 (0)
	AAAGG	1875 (0)	810 (0)	580 (0)	4 (0)
	AAAGT	1115 (0)	550 (0)	330 (0)	0 (0)
	AAATC	8355 (0.1)	4460 (0.1)	3220 (0.1)	15 (0)
	AAATG	4845 (0.1)	2320 (0.1)	1705 (0.1)	14 (0)
	AAATT	23065 (0.4)	12030 (0.3)	8790 (0.4)	2 (0)
	AACAC	4900 (0.1)	2450 (0.1)	2055 (0.1)	4 (0)
	AACAG	5525 (0.1)	1055 (0)	1155 (0.1)	4 (0)
	AACAT	2010 (0)	1145 (0)	675 (0)	0 (0)
	AACCC	1960 (0)	985 (0)	675 (0)	1 (0)
	AACCG	56435 (0.9)	34645 (1)	16510 (0.7)	8 (0)
	AACCT	600 (0)	355 (0)	245 (0)	0 (0)
	AACGC	125 (0)	75 (0)	60 (0)	1 (0)
	AACGG	210 (0)	180 (0)	105 (0)	1 (0)
	AACGT	90 (0)	60 (0)	45 (0)	0 (0)
	AACTC	2505 (0)	1050 (0)	1025 (0)	12 (0)
	AACTG	1900 (0)	795 (0)	690 (0)	4 (0)
	AACTT	470 (0)	425 (0)	135 (0)	0 (0)
	AAGAC	2360 (0)	1110 (0)	885 (0)	3 (0)
	AAGAG	16210 (0.3)	6180 (0.2)	3580 (0.2)	14 (0)
	AAGAT	2280 (0)	905 (0)	500 (0)	1 (0)
	AAGCC	445 (0)	290 (0)	95 (0)	1 (0)
	AAGCG	180 (0)	90 (0)	50 (0)	1 (0)
	AAGCT	705 (0)	230 (0)	260 (0)	0 (0)
	AAGGC	275 (0)	160 (0)	155 (0)	1 (0)
	AAGGG	780 (0)	340 (0)	235 (0)	2 (0)
	AAGGT	310 (0)	125 (0)	65 (0)	0 (0)
	AAGTC	465 (0)	225 (0)	305 (0)	3 (0)
	AAGTG	1125 (0)	635 (0)	400 (0)	4 (0)
	AATAC	2530 (0)	1025 (0)	945 (0)	14 (0)
	AATAG	6870 (0.1)	4985 (0.1)	1280 (0.1)	15 (0)
	AATAT	16905 (0.3)	8890 (0.3)	6085 (0.3)	1 (0)
	AATCC	1160 (0)	485 (0)	475 (0)	5 (0)
	AATCG	2600 (0)	1255 (0)	1155 (0.1)	4 (0)
	AATCT	1915 (0)	1010 (0)	745 (0)	0 (0)
	AATGC	1445 (0)	710 (0)	345 (0)	4 (0)
	AATGG	1180 (0)	1715 (0)	735 (0)	4 (0)
	AATGT	1510 (0)	660 (0)	615 (0)	1 (0)
	AATTC	4390 (0.1)	1530 (0)	1370 (0.1)	15 (0)
	ACACC	1040 (0)	545 (0)	405 (0)	0 (0)
	ACACG	280 (0)	110 (0)	120 (0)	0 (0)
	ACACT	290 (0)	185 (0)	145 (0)	1 (0)
	ACAGC	45 (0)	30 (0)	30 (0)	0 (0)
	ACAGG	200 (0)	35 (0)	125 (0)	0 (0)
	ACAGT	105 (0)	15 (0)	105 (0)	0 (0)
	ACATC	980 (0)	630 (0)	310 (0)	0 (0)
	ACATG	1040 (0)	600 (0)	360 (0)	0 (0)
	ACCAG	405 (0)	180 (0)	170 (0)	0 (0)
	ACCAT	190 (0)	90 (0)	135 (0)	0 (0)
	ACCCC	775 (0)	380 (0)	245 (0)	0 (0)
	ACCCG	4850 (0.1)	2070 (0.1)	2505 (0.1)	1 (0)
	ACCCT	155 (0)	155 (0)	30 (0)	0 (0)
	ACCGC	650 (0)	270 (0)	485 (0)	0 (0)
	ACCGG	910 (0)	520 (0)	405 (0)	2 (0)
	ACCGT	120 (0)	125 (0)	15 (0)	0 (0)
	ACCTC	785 (0)	245 (0)	300 (0)	0 (0)
	ACCTG	120 (0)	65 (0)	55 (0)	0 (0)
	ACGAG	515 (0)	365 (0)	150 (0)	0 (0)
	ACGAT	300 (0)	100 (0)	125 (0)	0 (0)
	ACGCC	100 (0)	100 (0)	60 (0)	0 (0)
	ACGCG	335 (0)	295 (0)	0 (0)	0 (0)
	ACGCT	60 (0)	30 (0)	30 (0)	0 (0)
	ACGGC	0 (0)	15 (0)	15 (0)	0 (0)
	ACGGG	2045 (0)	1045 (0)	600 (0)	0 (0)
	ACGTC	180 (0)	60 (0)	105 (0)	0 (0)
	ACTAG	515 (0)	245 (0)	165 (0)	1 (0)
	ACTAT	1145 (0)	665 (0)	420 (0)	1 (0)
	ACTCC	930 (0)	240 (0)	210 (0)	0 (0)
	ACTCG	145 (0)	45 (0)	60 (0)	0 (0)
	ACTCT	305 (0)	115 (0)	105 (0)	0 (0)
	ACTGC	405 (0)	250 (0)	120 (0)	0 (0)
	ACTGG	4665 (0.1)	1725 (0)	390 (0)	0 (0)
	AGAGC	1025 (0)	470 (0)	385 (0)	0 (0)
	AGAGG	3560 (0.1)	1710 (0)	1115 (0)	0 (0)
	AGATC	2505 (0)	680 (0)	845 (0)	0 (0)
	AGATG	2195 (0)	1040 (0)	665 (0)	0 (0)
	AGCAT	215 (0)	135 (0)	85 (0)	0 (0)
	AGCCC	530 (0)	175 (0)	165 (0)	0 (0)
	AGCCG	2055 (0)	990 (0)	335 (0)	0 (0)
	AGCCT	185 (0)	175 (0)	50 (0)	0 (0)
	AGCGC	0 (0)	30 (0)	0 (0)	0 (0)
	AGCGG	45 (0)	45 (0)	30 (0)	0 (0)
	AGCTC	1120 (0)	695 (0)	295 (0)	0 (0)
	AGGAT	160 (0)	80 (0)	95 (0)	0 (0)
	AGGCC	75 (0)	45 (0)	75 (0)	0 (0)
	AGGCG	215 (0)	105 (0)	90 (0)	0 (0)
	AGGGC	80 (0)	90 (0)	45 (0)	0 (0)
	AGGGG	535 (0)	300 (0)	235 (0)	0 (0)
	ATATC	7670 (0.1)	2080 (0.1)	5690 (0.2)	15 (0)
	ATCCC	445 (0)	175 (0)	130 (0)	1 (0)
	ATCCG	3060 (0)	1990 (0.1)	645 (0)	1 (0)
	ATCGC	140 (0)	35 (0)	60 (0)	1 (0)
	ATGCC	180 (0)	110 (0)	15 (0)	1 (0)
	CCCCG	740 (0)	375 (0)	460 (0)	0 (0)
	CCCGG	2450 (0)	1805 (0.1)	90 (0)	0 (0)
	CCGCG	135 (0)	75 (0)	45 (0)	0 (0)
Hexa	AAAAAC	14562 (0.2)	7596 (0.2)	12000 (0.5)	7 (0)
	AAAAAG	12612 (0.2)	6966 (0.2)	4866 (0.2)	4 (0)
	AAAAAT	33972 (0.5)	18618 (0.5)	5298 (0.2)	2 (0)
	AAAACC	2334 (0)	1548 (0)	3330 (0.1)	2 (0)
	AAAACG	438 (0)	108 (0)	3390 (0.1)	1 (0)
	AAAACT	612 (0)	414 (0)	4284 (0.2)	0 (0)
	AAAAGC	912 (0)	378 (0)	1524 (0.1)	2 (0)
	AAAAGG	1128 (0)	624 (0)	1482 (0.1)	1 (0)
	AAAAGT	324 (0)	198 (0)	1416 (0.1)	0 (0)
	AAAATC	3594 (0.1)	1830 (0.1)	1212 (0.1)	3 (0)
	AAAATG	1956 (0)	1248 (0)	1200 (0.1)	4 (0)
	AAAATT	25614 (0.4)	14376 (0.4)	1152 (0.1)	1 (0)
	AAACAC	1170 (0)	750 (0)	1410 (0.1)	1 (0)
	AAACAG	990 (0)	570 (0)	906 (0)	1 (0)
	AAACAT	654 (0)	408 (0)	744 (0)	0 (0)
	AAACCC	1242 (0)	990 (0)	636 (0)	0 (0)
	AAACCG	528 (0)	390 (0)	654 (0)	0 (0)
	AAACCT	504 (0)	348 (0)	702 (0)	0 (0)
	AAACGC	576 (0)	192 (0)	612 (0)	2 (0)
	AAACGG	300 (0)	204 (0)	600 (0)	0 (0)
	AAACGT	18 (0)	0 (0)	3204 (0.1)	0 (0)
	AAACTC	906 (0)	420 (0)	522 (0)	4 (0)
	AAACTG	636 (0)	294 (0)	606 (0)	1 (0)
	AAACTT	660 (0)	246 (0)	540 (0)	0 (0)
	AAAGAC	552 (0)	198 (0)	504 (0)	1 (0)
	AAAGAG	3228 (0.1)	1644 (0)	450 (0)	2 (0)
	AAAGAT	162 (0)	90 (0)	474 (0)	0 (0)
	AAAGCC	348 (0)	252 (0)	498 (0)	0 (0)
	AAAGCG	18 (0)	0 (0)	432 (0)	0 (0)
	AAAGCT	36 (0)	72 (0)	420 (0)	0 (0)
	AAAGGC	162 (0)	138 (0)	462 (0)	0 (0)
	AAAGGG	708 (0)	378 (0)	414 (0)	0 (0)
	AAAGGT	102 (0)	36 (0)	636 (0)	0 (0)
	AAAGTC	204 (0)	162 (0)	378 (0)	1 (0)
	AAAGTG	420 (0)	264 (0)	366 (0)	1 (0)
	AAAGTT	78 (0)	114 (0)	360 (0)	0 (0)
	AAATAC	1134 (0)	762 (0)	336 (0)	3 (0)
	AAATAG	630 (0)	390 (0)	342 (0)	4 (0)
	AAATAT	8562 (0.1)	4704 (0.1)	366 (0)	0 (0)
	AAATCC	1164 (0)	492 (0)	372 (0)	1 (0)
	AAATCG	798 (0)	378 (0)	330 (0)	1 (0)
	AAATCT	900 (0)	450 (0)	318 (0)	0 (0)
	AAATGC	414 (0)	240 (0)	318 (0)	2 (0)
	AAATGG	582 (0)	210 (0)	306 (0)	1 (0)
	AAATGT	732 (0)	426 (0)	294 (0)	0 (0)
	AAATTC	930 (0)	372 (0)	306 (0)	3 (0)
	AAATTG	1536 (0)	780 (0)	282 (0)	3 (0)
	AAATTT	2142 (0)	1188 (0)	330 (0)	0 (0)
	AACAAG	1878 (0)	1140 (0)	288 (0)	2 (0)
	AACAAT	696 (0)	300 (0)	552 (0)	0 (0)
	AACACC	648 (0)	474 (0)	294 (0)	1 (0)
	AACACG	54 (0)	72 (0)	264 (0)	1 (0)
	AACACT	114 (0)	42 (0)	252 (0)	0 (0)
	AACAGC	624 (0)	438 (0)	234 (0)	1 (0)
	AACAGG	72 (0)	36 (0)	240 (0)	1 (0)
	AACAGT	102 (0)	36 (0)	282 (0)	0 (0)
	AACATC	684 (0)	492 (0)	252 (0)	2 (0)
	AACATG	474 (0)	396 (0)	486 (0)	0 (0)
	AACATT	138 (0)	42 (0)	240 (0)	0 (0)
	AACCAC	672 (0)	312 (0)	258 (0)	0 (0)
	AACCAG	696 (0)	276 (0)	252 (0)	0 (0)
	AACCAT	312 (0)	156 (0)	246 (0)	0 (0)
	AACCCC	234 (0)	90 (0)	234 (0)	0 (0)
	AACCCG	1752 (0)	1074 (0)	222 (0)	1 (0)
	AACCCT	786 (0)	558 (0)	228 (0)	0 (0)
	AACCGC	6246 (0.1)	1062 (0)	684 (0)	0 (0)
	AACCGG	324 (0)	312 (0)	240 (0)	1 (0)
	AACCGT	204 (0)	90 (0)	228 (0)	0 (0)
	AACCTC	2316 (0)	1950 (0.1)	222 (0)	1 (0)
	AACCTG	348 (0)	180 (0)	234 (0)	0 (0)
	AACCTT	96 (0)	108 (0)	204 (0)	0 (0)
	AACGAC	90 (0)	108 (0)	222 (0)	0 (0)
	AACGAG	108 (0)	36 (0)	216 (0)	0 (0)
	AACGAT	162 (0)	36 (0)	210 (0)	0 (0)
	AACGCC	54 (0)	54 (0)	204 (0)	0 (0)
	AACGCG	18 (0)	0 (0)	210 (0)	0 (0)
	AACGCT	90 (0)	36 (0)	210 (0)	0 (0)
	AACGGC	108 (0)	54 (0)	228 (0)	0 (0)
	AACGGG	96 (0)	48 (0)	180 (0)	0 (0)
	AACGGT	210 (0)	168 (0)	192 (0)	0 (0)
	AACGTC	72 (0)	36 (0)	180 (0)	0 (0)
	AACGTG	78 (0)	0 (0)	192 (0)	1 (0)
	AACGTT	18 (0)	0 (0)	180 (0)	0 (0)
	AACTAC	258 (0)	150 (0)	180 (0)	1 (0)
	AACTAG	570 (0)	450 (0)	192 (0)	0 (0)
	AACTAT	174 (0)	114 (0)	186 (0)	0 (0)
	AACTCC	204 (0)	132 (0)	198 (0)	1 (0)
	AACTCG	36 (0)	36 (0)	204 (0)	1 (0)
	AACTCT	78 (0)	246 (0)	192 (0)	0 (0)
	AACTGC	210 (0)	120 (0)	210 (0)	1 (0)
	AACTGG	144 (0)	108 (0)	168 (0)	1 (0)
	AACTGT	114 (0)	24 (0)	192 (0)	0 (0)
	AACTTC	240 (0)	204 (0)	174 (0)	1 (0)
	AACTTG	144 (0)	72 (0)	144 (0)	0 (0)
	AAGAAT	402 (0)	282 (0)	156 (0)	0 (0)
	AAGACC	456 (0)	540 (0)	150 (0)	1 (0)
	AAGACG	1158 (0)	672 (0)	198 (0)	1 (0)
	AAGACT	42 (0)	42 (0)	144 (0)	0 (0)
	AAGAGC	312 (0)	108 (0)	156 (0)	1 (0)
	AAGAGG	4470 (0.1)	2580 (0.1)	132 (0)	2 (0)
	AAGAGT	36 (0)	54 (0)	132 (0)	0 (0)
	AAGATC	786 (0)	372 (0)	138 (0)	0 (0)
	AAGATG	3522 (0.1)	2040 (0.1)	144 (0)	2 (0)
	AAGATT	222 (0)	90 (0)	132 (0)	0 (0)
	AAGCAC	258 (0)	276 (0)	138 (0)	0 (0)
	AAGCAG	1632 (0)	768 (0)	138 (0)	3 (0)
	AAGCAT	306 (0)	192 (0)	108 (0)	0 (0)
	AAGCCC	31284 (0.5)	2178 (0.1)	108 (0)	0 (0)
	AAGCCG	84 (0)	78 (0)	108 (0)	0 (0)
	AAGCCT	72 (0)	42 (0)	108 (0)	0 (0)
	AAGCGC	96 (0)	60 (0)	108 (0)	0 (0)
	AAGCGG	174 (0)	114 (0)	108 (0)	0 (0)
	AAGCGT	0 (0)	0 (0)	108 (0)	0 (0)
	AAGCTC	558 (0)	336 (0)	108 (0)	0 (0)
	AAGCTG	552 (0)	288 (0)	108 (0)	0 (0)
	AAGCTT	36 (0)	18 (0)	126 (0)	0 (0)
	AAGGAC	198 (0)	96 (0)	126 (0)	0 (0)
	AAGGAG	4002 (0.1)	1968 (0.1)	108 (0)	1 (0)
	AAGGAT	132 (0)	108 (0)	126 (0)	0 (0)
	AAGGCC	120 (0)	72 (0)	114 (0)	0 (0)
	AAGGCG	126 (0)	96 (0)	114 (0)	0 (0)
	AAGGCT	36 (0)	24 (0)	648 (0)	0 (0)
	AAGGGC	36 (0)	36 (0)	108 (0)	0 (0)
	AAGGGG	594 (0)	210 (0)	126 (0)	0 (0)
	AAGGGT	0 (0)	0 (0)	120 (0)	0 (0)
	AAGGTC	138 (0)	72 (0)	126 (0)	0 (0)
	AAGGTG	1344 (0)	276 (0)	120 (0)	0 (0)
	AAGTAC	72 (0)	108 (0)	114 (0)	0 (0)
	AAGTAG	486 (0)	252 (0)	90 (0)	0 (0)
	AAGTAT	126 (0)	36 (0)	90 (0)	0 (0)
	AAGTCC	78 (0)	66 (0)	102 (0)	1 (0)
	AAGTCG	54 (0)	0 (0)	90 (0)	1 (0)
	AAGTCT	0 (0)	0 (0)	90 (0)	0 (0)
	AAGTGC	168 (0)	72 (0)	96 (0)	1 (0)
	AAGTGG	414 (0)	300 (0)	102 (0)	1 (0)
	AAGTGT	132 (0)	36 (0)	96 (0)	0 (0)
	AATACC	96 (0)	126 (0)	90 (0)	1 (0)
	AATACG	96 (0)	36 (0)	102 (0)	1 (0)
	AATACT	138 (0)	108 (0)	96 (0)	0 (0)
	AATAGC	156 (0)	54 (0)	108 (0)	1 (0)
	AATAGG	54 (0)	90 (0)	102 (0)	1 (0)
	AATAGT	252 (0)	132 (0)	96 (0)	0 (0)
	AATATC	282 (0)	252 (0)	90 (0)	3 (0)
	AATATG	684 (0)	264 (0)	102 (0)	4 (0)
	AATATT	924 (0)	450 (0)	90 (0)	0 (0)
	AATCAC	696 (0)	270 (0)	72 (0)	2 (0)
	AATCAG	1812 (0)	1290 (0)	84 (0)	1 (0)
	AATCAT	558 (0)	354 (0)	72 (0)	0 (0)
	AATCCC	186 (0)	42 (0)	78 (0)	0 (0)
	AATCCG	756 (0)	312 (0)	78 (0)	0 (0)
	AATCCT	438 (0)	180 (0)	72 (0)	0 (0)
	AATCGC	144 (0)	108 (0)	72 (0)	0 (0)
	AATCGG	918 (0)	372 (0)	72 (0)	0 (0)
	AATCGT	180 (0)	102 (0)	72 (0)	0 (0)
	AATCTC	468 (0)	282 (0)	90 (0)	1 (0)
	AATCTG	660 (0)	228 (0)	78 (0)	1 (0)
	AATGAC	168 (0)	90 (0)	72 (0)	1 (0)
	AATGAG	1110 (0)	582 (0)	72 (0)	1 (0)
	AATGAT	498 (0)	342 (0)	78 (0)	0 (0)
	AATGCC	90 (0)	36 (0)	78 (0)	0 (0)
	AATGCG	90 (0)	630 (0)	72 (0)	0 (0)
	AATGCT	1080 (0)	456 (0)	72 (0)	0 (0)
	AATGGC	138 (0)	54 (0)	72 (0)	1 (0)
	AATGGG	114 (0)	84 (0)	72 (0)	0 (0)
	AATGGT	360 (0)	60 (0)	72 (0)	0 (0)
	AATGTC	144 (0)	78 (0)	72 (0)	1 (0)
	AATGTG	516 (0)	330 (0)	84 (0)	2 (0)
	AATTAC	312 (0)	174 (0)	72 (0)	3 (0)
	AATTAG	582 (0)	924 (0)	84 (0)	3 (0)
	AATTAT	636 (0)	582 (0)	84 (0)	0 (0)
	AATTCC	294 (0)	102 (0)	90 (0)	1 (0)
	AATTCG	192 (0)	36 (0)	84 (0)	1 (0)
	AATTGC	144 (0)	72 (0)	84 (0)	1 (0)
	ACACAG	192 (0)	54 (0)	78 (0)	0 (0)
	ACACAT	10002 (0.2)	342 (0)	54 (0)	0 (0)
	ACACCC	246 (0)	354 (0)	54 (0)	0 (0)
	ACACCG	108 (0)	18 (0)	54 (0)	0 (0)
	ACACCT	48 (0)	54 (0)	54 (0)	0 (0)
	ACACGC	18 (0)	36 (0)	66 (0)	0 (0)
	ACACGG	72 (0)	18 (0)	54 (0)	0 (0)
	ACACGT	0 (0)	0 (0)	60 (0)	0 (0)
	ACACTC	300 (0)	168 (0)	66 (0)	0 (0)
	ACACTG	54 (0)	72 (0)	54 (0)	0 (0)
	ACAGAG	702 (0)	372 (0)	66 (0)	1 (0)
	ACAGAT	126 (0)	18 (0)	60 (0)	0 (0)
	ACAGCC	348 (0)	156 (0)	54 (0)	0 (0)
	ACAGCG	36 (0)	24 (0)	54 (0)	0 (0)
	ACAGCT	36 (0)	48 (0)	54 (0)	0 (0)
	ACAGGC	18 (0)	24 (0)	60 (0)	0 (0)
	ACAGGG	246 (0)	54 (0)	54 (0)	0 (0)
	ACAGGT	0 (0)	0 (0)	54 (0)	0 (0)
	ACAGTC	144 (0)	96 (0)	54 (0)	0 (0)
	ACAGTG	228 (0)	78 (0)	60 (0)	0 (0)
	ACATAG	72 (0)	78 (0)	54 (0)	0 (0)
	ACATAT	1602 (0)	798 (0)	54 (0)	1 (0)
	ACATCC	144 (0)	96 (0)	60 (0)	0 (0)
	ACATCG	96 (0)	18 (0)	54 (0)	0 (0)
	ACATCT	144 (0)	72 (0)	54 (0)	0 (0)
	ACATGC	180 (0)	54 (0)	36 (0)	0 (0)
	ACATGG	204 (0)	60 (0)	36 (0)	0 (0)
	ACATGT	90 (0)	18 (0)	36 (0)	0 (0)
	ACCACG	648 (0)	522 (0)	36 (0)	7 (0)
	ACCACT	270 (0)	102 (0)	36 (0)	0 (0)
	ACCAGC	414 (0)	222 (0)	36 (0)	1 (0)
	ACCAGG	108 (0)	78 (0)	36 (0)	0 (0)
	ACCAGT	216 (0)	48 (0)	36 (0)	0 (0)
	ACCATC	2874 (0)	1056 (0)	36 (0)	2 (0)
	ACCATG	456 (0)	144 (0)	48 (0)	0 (0)
	ACCCAG	60 (0)	42 (0)	36 (0)	0 (0)
	ACCCAT	162 (0)	90 (0)	36 (0)	0 (0)
	ACCCCC	438 (0)	234 (0)	36 (0)	0 (0)
	ACCCCG	36 (0)	0 (0)	36 (0)	0 (0)
	ACCCCT	72 (0)	18 (0)	36 (0)	0 (0)
	ACCCGC	1578 (0)	1266 (0)	48 (0)	1 (0)
	ACCCGG	1116 (0)	876 (0)	36 (0)	0 (0)
	ACCCGT	90 (0)	36 (0)	36 (0)	0 (0)
	ACCCTC	144 (0)	60 (0)	36 (0)	0 (0)
	ACCCTG	78 (0)	18 (0)	36 (0)	0 (0)
	ACCGAG	114 (0)	84 (0)	36 (0)	0 (0)
	ACCGAT	18 (0)	18 (0)	36 (0)	0 (0)
	ACCGCC	576 (0)	396 (0)	42 (0)	0 (0)
	ACCGCG	18 (0)	18 (0)	36 (0)	0 (0)
	ACCGCT	36 (0)	18 (0)	36 (0)	0 (0)
	ACCGGC	102 (0)	66 (0)	36 (0)	0 (0)
	ACCGGG	42 (0)	48 (0)	36 (0)	0 (0)
	ACCGGT	0 (0)	0 (0)	42 (0)	0 (0)
	ACCGTC	234 (0)	174 (0)	42 (0)	0 (0)
	ACCGTG	126 (0)	72 (0)	48 (0)	1 (0)
	ACCTAG	180 (0)	126 (0)	42 (0)	0 (0)
	ACCTAT	18 (0)	0 (0)	42 (0)	0 (0)
	ACCTCC	1314 (0)	786 (0)	36 (0)	0 (0)
	ACCTCG	72 (0)	108 (0)	36 (0)	0 (0)
	ACCTCT	258 (0)	168 (0)	36 (0)	1 (0)
	ACCTGC	90 (0)	48 (0)	36 (0)	0 (0)
	ACCTGG	120 (0)	90 (0)	42 (0)	0 (0)
	ACGACT	42 (0)	0 (0)	36 (0)	0 (0)
	ACGAGC	18 (0)	0 (0)	42 (0)	0 (0)
	ACGAGG	288 (0)	144 (0)	42 (0)	0 (0)
	ACGAGT	18 (0)	36 (0)	18 (0)	0 (0)
	ACGATC	258 (0)	156 (0)	18 (0)	0 (0)
	ACGATG	324 (0)	240 (0)	18 (0)	0 (0)
	ACGCAG	492 (0)	372 (0)	18 (0)	0 (0)
	ACGCAT	48 (0)	18 (0)	18 (0)	0 (0)
	ACGCCC	1242 (0)	348 (0)	18 (0)	0 (0)
	ACGCCG	480 (0)	402 (0)	18 (0)	0 (0)
	ACGCCT	36 (0)	0 (0)	18 (0)	0 (0)
	ACGCGC	18 (0)	18 (0)	18 (0)	0 (0)
	ACGCGG	0 (0)	0 (0)	18 (0)	0 (0)
	ACGCGT	0 (0)	0 (0)	18 (0)	0 (0)
	ACGCTC	36 (0)	42 (0)	24 (0)	0 (0)
	ACGCTG	234 (0)	132 (0)	18 (0)	0 (0)
	ACGGAG	504 (0)	282 (0)	18 (0)	0 (0)
	ACGGAT	102 (0)	36 (0)	18 (0)	0 (0)
	ACGGCC	54 (0)	174 (0)	18 (0)	0 (0)
	ACGGCG	648 (0)	240 (0)	18 (0)	0 (0)
	ACGGCT	96 (0)	36 (0)	18 (0)	0 (0)
	ACGGGC	0 (0)	0 (0)	30 (0)	0 (0)
	ACGGGG	114 (0)	36 (0)	18 (0)	0 (0)
	ACGTAG	0 (0)	36 (0)	18 (0)	0 (0)
	ACGTAT	36 (0)	0 (0)	30 (0)	0 (0)
	ACGTCC	324 (0)	162 (0)	18 (0)	1 (0)
	ACGTCG	0 (0)	0 (0)	24 (0)	0 (0)
	ACGTGC	36 (0)	18 (0)	18 (0)	0 (0)
	ACTAGC	54 (0)	54 (0)	18 (0)	0 (0)
	ACTAGG	90 (0)	90 (0)	18 (0)	0 (0)
	ACTAGT	72 (0)	36 (0)	18 (0)	0 (0)
	ACTATC	618 (0)	78 (0)	18 (0)	0 (0)
	ACTATG	156 (0)	90 (0)	24 (0)	0 (0)
	ACTCAG	522 (0)	120 (0)	18 (0)	0 (0)
	ACTCAT	102 (0)	18 (0)	18 (0)	0 (0)
	ACTCCC	198 (0)	126 (0)	30 (0)	0 (0)
	ACTCCG	630 (0)	210 (0)	18 (0)	0 (0)
	ACTCCT	354 (0)	138 (0)	18 (0)	0 (0)
	ACTCGC	114 (0)	18 (0)	18 (0)	0 (0)
	ACTCGG	168 (0)	72 (0)	24 (0)	0 (0)
	ACTCTC	1254 (0)	768 (0)	18 (0)	0 (0)
	ACTCTG	180 (0)	60 (0)	24 (0)	0 (0)
	ACTGAG	408 (0)	210 (0)	18 (0)	0 (0)
	ACTGAT	144 (0)	150 (0)	24 (0)	0 (0)
	ACTGCC	138 (0)	102 (0)	18 (0)	0 (0)
	ACTGCG	96 (0)	102 (0)	18 (0)	0 (0)
	ACTGCT	180 (0)	120 (0)	18 (0)	0 (0)
	ACTGGC	66 (0)	48 (0)	18 (0)	0 (0)
	ACTGGG	48 (0)	66 (0)	18 (0)	0 (0)
	AGAGAT	972 (0)	528 (0)	18 (0)	1 (0)
	AGAGCC	366 (0)	228 (0)	18 (0)	0 (0)
	AGAGCG	258 (0)	246 (0)	0 (0)	0 (0)
	AGAGCT	114 (0)	102 (0)	0 (0)	0 (0)
	AGAGGC	366 (0)	198 (0)	0 (0)	0 (0)
	AGAGGG	2910 (0)	2076 (0.1)	0 (0)	2 (0)
	AGATAT	420 (0)	258 (0)	0 (0)	0 (0)
	AGATCC	3156 (0)	1158 (0)	0 (0)	0 (0)
	AGATCG	252 (0)	198 (0)	0 (0)	0 (0)
	AGATCT	2760 (0)	1242 (0)	0 (0)	0 (0)
	AGATGC	300 (0)	204 (0)	0 (0)	0 (0)
	AGATGG	1428 (0)	984 (0)	0 (0)	0 (0)
	AGCAGG	786 (0)	570 (0)	0 (0)	0 (0)
	AGCATC	534 (0)	408 (0)	0 (0)	0 (0)
	AGCATG	450 (0)	342 (0)	0 (0)	0 (0)
	AGCCAT	186 (0)	60 (0)	0 (0)	0 (0)
	AGCCCC	60 (0)	18 (0)	0 (0)	0 (0)
	AGCCCG	240 (0)	114 (0)	0 (0)	0 (0)
	AGCCCT	18 (0)	24 (0)	0 (0)	0 (0)
	AGCCGC	1020 (0)	702 (0)	0 (0)	0 (0)
	AGCCGG	198 (0)	72 (0)	0 (0)	0 (0)
	AGCCTC	534 (0)	258 (0)	0 (0)	1 (0)
	AGCCTG	186 (0)	144 (0)	0 (0)	2 (0)
	AGCGAT	18 (0)	36 (0)	0 (0)	0 (0)
	AGCGCC	54 (0)	36 (0)	0 (0)	0 (0)
	AGCGCG	0 (0)	0 (0)	0 (0)	0 (0)
	AGCGCT	0 (0)	0 (0)	0 (0)	0 (0)
	AGCGGC	522 (0)	234 (0)	0 (0)	0 (0)
	AGCGGG	168 (0)	108 (0)	0 (0)	0 (0)
	AGCTAT	0 (0)	18 (0)	0 (0)	0 (0)
	AGCTCC	888 (0)	306 (0)	0 (0)	0 (0)
	AGCTCG	90 (0)	36 (0)	0 (0)	0 (0)
	AGCTGC	90 (0)	126 (0)	0 (0)	0 (0)
	AGGATC	360 (0)	36 (0)	0 (0)	0 (0)
	AGGATG	1686 (0)	930 (0)	0 (0)	0 (0)
	AGGCAT	72 (0)	18 (0)	0 (0)	1 (0)
	AGGCCC	336 (0)	126 (0)	0 (0)	0 (0)
	AGGCCG	54 (0)	0 (0)	0 (0)	0 (0)
	AGGCCT	0 (0)	0 (0)	0 (0)	0 (0)
	AGGCGC	0 (0)	18 (0)	0 (0)	0 (0)
	AGGCGG	690 (0)	480 (0)	0 (0)	0 (0)
	AGGGAT	18 (0)	0 (0)	0 (0)	0 (0)
	AGGGCC	90 (0)	0 (0)	0 (0)	0 (0)
	AGGGCG	36 (0)	54 (0)	0 (0)	0 (0)
	AGGGGC	90 (0)	42 (0)	0 (0)	0 (0)
	AGGGGG	396 (0)	240 (0)	0 (0)	0 (0)
	ATATCC	270 (0)	150 (0)	0 (0)	1 (0)
	ATATCG	90 (0)	18 (0)	0 (0)	1 (0)
	ATATGC	108 (0)	36 (0)	0 (0)	1 (0)
	ATCATG	270 (0)	168 (0)	0 (0)	0 (0)
	ATCCCC	180 (0)	162 (0)	0 (0)	0 (0)
	ATCCCG	36 (0)	18 (0)	0 (0)	0 (0)
	ATCCGC	48 (0)	162 (0)	0 (0)	0 (0)
	ATCCGG	6264 (0.1)	7398 (0.2)	0 (0)	0 (0)
	ATCGCC	690 (0)	354 (0)	0 (0)	0 (0)
	ATCGCG	0 (0)	0 (0)	0 (0)	0 (0)
	ATCGGC	0 (0)	0 (0)	0 (0)	0 (0)
	ATGCCC	114 (0)	36 (0)	0 (0)	0 (0)
	ATGCGC	18 (0)	18 (0)	0 (0)	0 (0)
	ATGGCC	0 (0)	18 (0)	0 (0)	0 (0)
	CCCCCG	18 (0)	0 (0)	0 (0)	0 (0)
	CCCCGG	18 (0)	0 (0)	0 (0)	0 (0)
	CCCGCG	48 (0)	18 (0)	0 (0)	0 (0)
	CCCGGG	0 (0)	0 (0)	0 (0)	0 (0)
	CCGCGG	0 (0)	0 (0)	0 (0)	0 (0)
	CCGGCG	108 (0)	54 (0)	0 (0)	0 (0)
